# Supplementary material for: ICU-Associated Gram-Negative Bloodstream Infection: Risk Factors Affecting the Outcome Following the Emergence of Colistin-Resistant Isolates in a Regional Greek Hospital
Source: Antibiotics (Basel). 2022 Mar 17;11(3):405. doi: 10.3390/antibiotics11030405 (PMC8944566; doi:10.3390/antibiotics11030405)
Supplement: Supplementary file 1 [file antibiotics-11-00405-s001.zip]

Archive with 1 entries (1 files):
- antibiotics-1621972-supplementary.pdf
